# Supplementary material for: Effects of Annealing Conditions on the Catalytic Performance of Anodized Tin Oxide for Electrochemical Carbon Dioxide Reduction
Source: Nanomaterials (Basel). 2025 Jan 16;15(2):121. doi: 10.3390/nano15020121 (PMC11767452; doi:10.3390/nano15020121)
Supplement: Supplementary file 1 [file nanomaterials-15-00121-s001.zip]

Archive with 1 entries (1 files):
- nanomaterials-3431364-supplementary.pdf
